# Supplementary material for: Brown-shell eggs shows high incidence of blood and meat spots accompanied by unique microbial distribution patterns
Source: Front Nutr. 2025 Mar 25;12:1561194. doi: 10.3389/fnut.2025.1561194 (PMC11975598; doi:10.3389/fnut.2025.1561194)
Supplement: Supplementary file 1 [file Table_1.xlsx]

## Sheet: Sheet1
Descriptive statistics of egg quality traits at various ages of Rhode Island Red and White Leghorn chickens
Breeds	Age (weeks)	Traits
		EW(g)	ESS	ESCL	AH	HU	YC	YW
RIR	36	52.45 ± 3.52	4.11 ± 0.56	58.12 ± 2.60	5.89 ± 0.74	78.23 ± 5.51	6.35 ± 1.21	13.78 ± 0.97
	46	52.94 ± 3.20	3.59 ± 0.46	60.42 ± 2.95	5.95 ± 0.77	78.33 ± 5.62	4.40 ± 0.77	14.60 ± 0.99
	55	52.90 ± 4.37	4.01 ± 0.64	62.87 ± 3.16	6.10 ± 0.80	79.39 ± 5.59	6.32 ± 1.05	14.85 ± 1.18
	66	53.64 ± 4.30	3.60 ± 0.50	62.14 ± 3.60	6.20 ± 0.97	79.92 ± 6.79	6.82 ± 1.01	14.66 ± 1.30
	72	53.61 ± 5.18	3.57 ± 0.75	61.67 ± 3.93	5.74 ± 0.85	76.83 ± 6.34	6.35 ± 0.94	13.22 ± 4.73
WL	36	52.91 ± 2.77	4.16 ± 0.63	94.68 ± 0.71	4.70 ± 0.72	68.52 ± 6.26	6.51 ± 1.08	15.14 ± 1.02
	46	56.51 ± 3.27	3.76 ± 0.49	93.73 ± 0.71	5.09 ± 0.77	70.34 ± 6.41	4.79 ± 0.85	16.54 ± 1.14
	55	57.87 ± 3.68	3.98 ± 0.74	95.4 ± 0.58	5.19 ± 0.73	70.70 ± 6.09	5.89 ± 1.01	17.03 ± 1.20
	66	58.1 ± 3.80	3.86 ± 0.59	95.01 ± 0.61	5.45 ± 0.71	73.16 ± 5.69	7.11 ± 1.13	16.67 ± 1.35
	72	57.36 ± 4.09	3.76 ± 0.75	94.72 ± 0.71	5.17 ± 0.72	70.84 ± 5.92	7.67 ± 1.00	16.84 ± 1.30
