# Supplementary material for: Brown-shell eggs shows high incidence of blood and meat spots accompanied by unique microbial distribution patterns
Source: Front Nutr. 2025 Mar 25;12:1561194. doi: 10.3389/fnut.2025.1561194 (PMC11975598; doi:10.3389/fnut.2025.1561194)
Supplement: Supplementary file 2 [file Table_2.xlsx]

## Sheet: Sheet1
Monitoring the frequency of blood and meat spot egg occurrences throughout the entire laying period in both groups
Breeds	Age (weeks)	DAY1	DAY2	DAY3	DAY4	DAY5	DAY6	DAY7	Average over a seven-day period	Average at seven distinct age points
RIR	22	0.41667	0.68533	0.68045	0.62921	0.7792	0.70953	0.58333	0.640531	0.639859
	36	0.55833	0.63758	0.65479	0.51351	0.6264	0.80216	0.58958	0.62605
	46	0.58333	0.64375	0.66505	0.54464	0.75	0.75179	0.54375	0.64033
	55	0.525	0.59743	0.67357	0.58889	0.8111	0.80051	0.59583	0.656047
	63	0.575	0.57904	0.641	0.76378	0.7392	0.77936	0.47708	0.650637
	67	0.533	0.6285	0.61705	0.60801	0.686	0.7947	0.5375	0.629251
	72	0.50833	0.64751	0.61736	0.60377	0.7303	0.7914	0.55451	0.636169
WL	22	0.01667	0.0142	0.014	0.0101	0.0128	0.0108	0.021	0.0142243	0.013738
	36	0.00833	0.0185	0.012	0.00508	0.041	0.0401	0.011	0.01943
	46	0.00833	0.01325	0.015	0.0198	0.0102	0.0124	0.012	0.0129971
	55	0	0.00792	0.012	0.01942	0	0	0.012	0.00733429
	63	0.00833	0.01396	0.011	0.02239	0.016	0.016	0.013	0.0143829
	67	0.00833	0.01257	0.012	0.01536	0.0145	0.0148	0.011	0.0126514
	72	0.00833	0.01538	0.017	0.01641	0.0157	0.0152	0.018	0.0151457
