# Supplementary material for: Brown-shell eggs shows high incidence of blood and meat spots accompanied by unique microbial distribution patterns
Source: Front Nutr. 2025 Mar 25;12:1561194. doi: 10.3389/fnut.2025.1561194 (PMC11975598; doi:10.3389/fnut.2025.1561194)
Supplement: Supplementary file 3 [file Table_3.xlsx]

## Sheet: Sheet1
Summary statistics of 16S rRNA sequencing
Group	N	Clean reads	Average of reads per sample
WL_CON_W	124	12110040	97662
WL_CON_Y	124	12228597	98618
RIR_CON_W	61	6099025	99984
RIR_CON_Y	61	5948504	97516
RIR_CASE_W	51	5042814	98879
RIR_CASE_Y	51	5027758	98583
