# Supplementary material for: Brown-shell eggs shows high incidence of blood and meat spots accompanied by unique microbial distribution patterns
Source: Front Nutr. 2025 Mar 25;12:1561194. doi: 10.3389/fnut.2025.1561194 (PMC11975598; doi:10.3389/fnut.2025.1561194)
Supplement: Supplementary file 4 [file Table_4.xlsx]

## Sheet: Sheet1
Relative abundance of the dominant microbial phyla in different groups
ID	WL_CON_W	WL_CON_Y	RIR_CON_W	RIR_CON_Y	RIR_CASE_W	RIR_CASE_Y
Proteobacteria	0.652977	0.730701	0.653964	0.688373	0.661531	0.523239
Bacteroidota	0.222805	0.232737	0.201479	0.214978	0.270804	0.297451
Firmicutes_A	0.021995	0.00590527	0.0372112	0.0303952	0.0102002	0.0756307
Firmicutes_D	0.0424987	0.00897273	0.0365059	0.0194616	0.0267804	0.0220518
Actinobacteriota	0.0304924	0.00888612	0.0363088	0.0187387	0.016879	0.0159567
Campylobacterota	0.00220983	0.0002472	0.00235248	0.00075847	0.00082746	0.017561
Verrucomicrobiota	0.00087058	0.00024859	0.002191	0.00141344	0.00054092	0.0167397
Firmicutes_C	0.00265226	0.00109198	0.00420168	0.00391038	0.00208954	0.00165062
Fusobacteriota	0.00294543	0.00124584	0.00287758	0.00118491	0.00087543	0.00385658
Chloroflexota	0.00144643	0.00042239	0.00164292	0.00188826	0.00053287	0.00426589
Others	0.0191068	0.00954215	0.0212654	0.0188981	0.00893864	0.0215966
