# Supplementary material for: Brown-shell eggs shows high incidence of blood and meat spots accompanied by unique microbial distribution patterns
Source: Front Nutr. 2025 Mar 25;12:1561194. doi: 10.3389/fnut.2025.1561194 (PMC11975598; doi:10.3389/fnut.2025.1561194)
Supplement: Supplementary file 5 [file Table_5.xlsx]

## Sheet: Sheet1
Relative abundance of microbial genera at the different groups
ID	WL_CON_W	WL_CON_Y	RIR_CON_W	RIR_CON_Y	RIR_CASE_W	RIR_CASE_Y
Comamonas_F	0.242958	0.355166	0.205987	0.381971	0.378117	0.251928
Stenotrophomonas_A	0.21606	0.349324	0.218592	0.256273	0.202766	0.230505
Chryseobacterium	0.200229	0.227093	0.169827	0.1972	0.258723	0.227759
Salinivibrio	0.111748	0.00591306	0.137887	0.00911812	0.0490857	0.00482007
Acinetobacter	0.0145	0.00270086	0.017866	0.00700239	0.00393779	0.00440146
Lactobacillus	0.0183817	0.00171982	0.00665634	0.00213121	0.00279114	0.00203202
Staphylococcus	0.00710549	0.00100941	0.00384793	0.00174732	0.0117801	0.00217848
Bifidobacterium	0.00614077	0.00185734	0.0113011	0.00194722	0.00337772	0.00056303
Prevotella	0.00464579	0.00104928	0.00487526	0.00486341	0.00329125	0.00469808
JC017	0.0035109	0.00113289	0.00797651	0.00169907	0.00351293	0.00402097
Others	0.17472	0.0530349	0.215183	0.136047	0.0826176	0.267093
